# Supplementary material for: New species and records of Diaporthe from Jiangxi Province, China
Source: MycoKeys. 2021 Jan 14;77:41–64. doi: 10.3897/mycokeys.77.59999 (PMC7819952; doi:10.3897/mycokeys.77.59999)
Supplement: XML Treatment for Diaporthe apiculatum [file mycokeys.77.59999-treatment1.xml]

<!DOCTYPE tp:taxon-treatment
  PUBLIC "-//TaxonX//DTD Taxonomic Treatment Publishing DTD v0 20100105//EN" "tax-treatment-NSO.dtd">
<tp:taxon-treatment xmlns:tp="http://www.plazi.org/taxpub"><tp:treatment-meta><kwd-group><label>Taxon classification</label><kwd><named-content xmlns:xlink="http://www.w3.org/1999/xlink" content-type="kingdom">Fungi</named-content></kwd><kwd><named-content xmlns:xlink="http://www.w3.org/1999/xlink" content-type="order">Diaporthales</named-content></kwd><kwd><named-content xmlns:xlink="http://www.w3.org/1999/xlink" content-type="family">Diaporthaceae</named-content></kwd></kwd-group><mixed-citation publication-type="journal"><person-group><name><surname>Yang</surname><given-names>Qin</given-names></name><name><surname>Jiang</surname><given-names>Ning</given-names></name><name><surname>Tian</surname><given-names>Cheng-Ming</given-names></name></person-group><article-title>New species and records of <italic><tp:taxon-name><tp:taxon-name-part taxon-name-part-type="genus" reg="Diaporthe">Diaporthe</tp:taxon-name-part></tp:taxon-name></italic> from Jiangxi Province, China</article-title><source>MycoKeys</source><day>14</day><month>1</month><year>2021</year><volume>77</volume><fpage>41</fpage><lpage>64</lpage><pub-id pub-id-type="doi">10.3897/mycokeys.77.59999</pub-id></mixed-citation></tp:treatment-meta><tp:nomenclature><tp:taxon-name><object-id xmlns:xlink="http://www.w3.org/1999/xlink" content-type="arpha" xlink:type="simple">6FAC7E1B-E3D9-59EA-A41B-9780AD378F43</object-id>
              <tp:taxon-name-part taxon-name-part-type="genus" reg="Diaporthe">Diaporthe</tp:taxon-name-part>
              <tp:taxon-name-part taxon-name-part-type="species" reg="apiculatum">apiculatum</tp:taxon-name-part>
            </tp:taxon-name><tp:taxon-authority>Y.H. Gao &amp; L. Cai, in Gao, Liu &amp; Cai, Syst. Biodiv. 14: 106. 2016.</tp:taxon-authority><xref ref-type="fig" rid="F3">Figure 2</xref></tp:nomenclature><tp:treatment-sec sec-type="description" id="SECID0EE3EK"><title>Description.</title><p>Conidiomata pycnidial, discoid, immersed in bark, scattered, slightly erumpent through bark surface, with a solitary undivided locule. Ectostromatic disc yellowish to grey, one ostiole per disc, (300–)305–357(–368) μm diam. Ostiole medium black, up to level of disc. Locule undivided, (338–)357–450(–464) μm diam. Conidiophores reduced to conidiogenous cells. Conidiogenous cells cylindrical, hyaline, densely aggregated, phiailidic, unbranched, straight or slightly curved. Beta conidia hyaline, aseptate, filiform, hamate, eguttulate, base subtruncate, tapering towards one apex, (26.5–)30–39.5(–43) × 1.5–2 µm. Alpha conidia not observed.</p><fig id="F3" position="float" orientation="portrait"><object-id xmlns:xlink="http://www.w3.org/1999/xlink" content-type="doi" xlink:type="simple">10.3897/mycokeys.77.59999.figure2</object-id><object-id xmlns:xlink="http://www.w3.org/1999/xlink" content-type="arpha" xlink:type="simple">A6EC70C7-51A3-5EB9-A628-ACAEEC0798C5</object-id><label>Figure 2.</label><caption><p><italic><tp:taxon-name><tp:taxon-name-part taxon-name-part-type="genus" reg="Diaporthe">Diaporthe</tp:taxon-name-part> <tp:taxon-name-part taxon-name-part-type="species" reg="apiculatum">apiculatum</tp:taxon-name-part></tp:taxon-name></italic> on <italic><tp:taxon-name><tp:taxon-name-part taxon-name-part-type="genus" reg="Rhus">Rhus</tp:taxon-name-part> <tp:taxon-name-part taxon-name-part-type="species" reg="chinensis">chinensis</tp:taxon-name-part></tp:taxon-name></italic> (<named-content xmlns:xlink="http://www.w3.org/1999/xlink" content-type="dwc:institutional_code" xlink:type="simple">BJFC</named-content>-S1680) <bold>a, b</bold> habit of conidiomata in wood <bold>c</bold> transverse section of conidiomata <bold>d</bold> longitudinal section through conidiomata <bold>e</bold> conidiogenous cells attached with beta conidia <bold>f</bold> the colony on <abbrev xmlns:xlink="http://www.w3.org/1999/xlink" xlink:title="potato dextrose agar" id="ABBRID0EW4EK" xlink:type="simple">PDA</abbrev>. Scale bars: 200 μm (<bold>b–d</bold>); 10 μm (<bold>e</bold>).</p></caption><graphic xmlns:xlink="http://www.w3.org/1999/xlink" xlink:href="mycokeys-77-041-g003.jpg" position="float" orientation="portrait" xlink:type="simple" id="oo_497462.jpg"><uri content-type="original_file" xlink:type="simple">https://binary.pensoft.net/fig/497462</uri></graphic></fig></tp:treatment-sec><tp:treatment-sec sec-type="description" id="SECID0ED5EK"><title>Culture characters.</title><p>Colony originally flat with white fluffy aerial mycelium, becoming yellowish to pale green mycelium with age, marginal area irregular, conidiomata absent.</p></tp:treatment-sec><tp:treatment-sec sec-type="material" id="SECID0EI5EK"><title>Specimens examined.</title><p>China. Jiangxi Province: Ganzhou City, Fengshan Forest Park, on branches of <italic><tp:taxon-name><tp:taxon-name-part taxon-name-part-type="genus" reg="Rhus">Rhus</tp:taxon-name-part> <tp:taxon-name-part taxon-name-part-type="species" reg="chinensis">chinensis</tp:taxon-name-part></tp:taxon-name></italic>, <named-content xmlns:xlink="http://www.w3.org/1999/xlink" content-type="dwc:verbatimCoordinates" xlink:type="simple"><named-content content-type="geo-json" specific-use="{&#34;type&#34;:&#34;Point&#34;,&#34;coordinates&#34;:[115.011389,25.753333]}" id="NCID0E35EK" xlink:type="simple">25°45'12"N, 115°00'41"E</named-content></named-content>, 23 Jul 2018, <italic>Q. Yang</italic>, <italic>Y. Liu</italic>, <italic>Y.M. Liang</italic> &amp; <italic>C.M. Tian</italic> (<named-content xmlns:xlink="http://www.w3.org/1999/xlink" content-type="dwc:institutional_code" xlink:type="simple">BJFC</named-content>-S1680; living culture: <abbrev xmlns:xlink="http://www.w3.org/1999/xlink" content-type="institution" xlink:title="China Forestry Culture Collection Centre" id="ABBRID0EO6EK" xlink:type="simple">CFCC</abbrev> 53068, <abbrev xmlns:xlink="http://www.w3.org/1999/xlink" content-type="institution" xlink:title="China Forestry Culture Collection Centre" id="ABBRID0ET6EK" xlink:type="simple">CFCC</abbrev> 53069 and <abbrev xmlns:xlink="http://www.w3.org/1999/xlink" content-type="institution" xlink:title="China Forestry Culture Collection Centre" id="ABBRID0EY6EK" xlink:type="simple">CFCC</abbrev> 53070).</p></tp:treatment-sec><tp:treatment-sec sec-type="notes" id="SECID0E46EK"><title>Notes.</title><p><italic><tp:taxon-name><tp:taxon-name-part taxon-name-part-type="genus" reg="Diaporthe">Diaporthe</tp:taxon-name-part> <tp:taxon-name-part taxon-name-part-type="species" reg="apiculatum">apiculatum</tp:taxon-name-part></tp:taxon-name></italic> was originally described as an endophyte from healthy leaves of <italic><tp:taxon-name><tp:taxon-name-part taxon-name-part-type="genus" reg="Camellia">Camellia</tp:taxon-name-part> <tp:taxon-name-part taxon-name-part-type="species" reg="sinensis">sinensis</tp:taxon-name-part></tp:taxon-name></italic> in Jiangxi Province, China (<xref ref-type="bibr" rid="B16">Gao et al. 2015</xref>). In the present study, three isolates (<abbrev xmlns:xlink="http://www.w3.org/1999/xlink" content-type="institution" xlink:title="China Forestry Culture Collection Centre" id="ABBRID0E4AFK" xlink:type="simple">CFCC</abbrev> 53068, <abbrev xmlns:xlink="http://www.w3.org/1999/xlink" content-type="institution" xlink:title="China Forestry Culture Collection Centre" id="ABBRID0ECBFK" xlink:type="simple">CFCC</abbrev> 53069 and <abbrev xmlns:xlink="http://www.w3.org/1999/xlink" content-type="institution" xlink:title="China Forestry Culture Collection Centre" id="ABBRID0EHBFK" xlink:type="simple">CFCC</abbrev> 53070) from symptomatic branches of <italic><tp:taxon-name><tp:taxon-name-part taxon-name-part-type="genus" reg="Rhus">Rhus</tp:taxon-name-part> <tp:taxon-name-part taxon-name-part-type="species" reg="chinensis">chinensis</tp:taxon-name-part></tp:taxon-name></italic> were found congruent with <italic><tp:taxon-name><tp:taxon-name-part taxon-name-part-type="genus" reg="Diaporthe">D.</tp:taxon-name-part> <tp:taxon-name-part taxon-name-part-type="species" reg="apiculatum">apiculatum</tp:taxon-name-part></tp:taxon-name></italic>, based on DNA sequence and morphological data (Fig. <xref ref-type="fig" rid="F1">1</xref>). The clade was, therefore, confirmed to be <italic><tp:taxon-name><tp:taxon-name-part taxon-name-part-type="genus" reg="Diaporthe">D.</tp:taxon-name-part> <tp:taxon-name-part taxon-name-part-type="species" reg="apiculatum">apiculatum</tp:taxon-name-part></tp:taxon-name></italic> and was found to be both an endophyte and a pathogen.</p></tp:treatment-sec><tp:treatment-sec><!--Section generated to contain objects referenced in tp:taxon-treatment.--><fig id="F1" position="float" orientation="portrait"><object-id xmlns:xlink="http://www.w3.org/1999/xlink" content-type="doi" xlink:type="simple">10.3897/mycokeys.77.59999.figure1</object-id><object-id xmlns:xlink="http://www.w3.org/1999/xlink" content-type="arpha" xlink:type="simple">3BD327BB-DE45-5565-B923-CC5DDA9E7E26</object-id><label>Figure 1.</label><caption><p>Phylogram of <italic><tp:taxon-name><tp:taxon-name-part taxon-name-part-type="genus" reg="Diaporthe">Diaporthe</tp:taxon-name-part></tp:taxon-name></italic> from a Maximum Likelihood analysis based on combined <abbrev xmlns:xlink="http://www.w3.org/1999/xlink" xlink:title="internal transcribed spacer" id="ABBRID0E3YEK" xlink:type="simple">ITS</abbrev>, <italic><abbrev xmlns:xlink="http://www.w3.org/1999/xlink" xlink:title="calmodulin" id="ABBRID0EBZEK" xlink:type="simple">cal</abbrev></italic>, <italic><abbrev xmlns:xlink="http://www.w3.org/1999/xlink" xlink:title="histone H3" id="ABBRID0EGZEK" xlink:type="simple">his3</abbrev></italic>, <italic><abbrev xmlns:xlink="http://www.w3.org/1999/xlink" xlink:title="partial translation elongation factor-1α" id="ABBRID0ELZEK" xlink:type="simple">tef1</abbrev></italic> and <italic><abbrev xmlns:xlink="http://www.w3.org/1999/xlink" xlink:title="β-tubulin" id="ABBRID0EQZEK" xlink:type="simple">tub2</abbrev></italic>. Values above the branches indicate Maximum Likelihood bootstrap (left, <abbrev xmlns:xlink="http://www.w3.org/1999/xlink" xlink:title="Maximum Likelihood" id="ABBRID0EUZEK" xlink:type="simple">ML</abbrev> BP ≥ 50%) and Bayesian probabilities (right, <abbrev xmlns:xlink="http://www.w3.org/1999/xlink" xlink:title="Bayesian Inference" id="ABBRID0EYZEK" xlink:type="simple">BI</abbrev> PP ≥ 0.90). The tree is rooted with <italic><tp:taxon-name><tp:taxon-name-part taxon-name-part-type="genus" reg="Diaporthella">Diaporthella</tp:taxon-name-part> <tp:taxon-name-part taxon-name-part-type="species" reg="corylina">corylina</tp:taxon-name-part></tp:taxon-name></italic>. Strains in current study are in blue font and the ex-type cultures are in bold font.</p></caption><graphic xmlns:xlink="http://www.w3.org/1999/xlink" xlink:href="mycokeys-77-041-g001.jpg" position="float" orientation="portrait" xlink:type="simple" id="oo_497460.jpg"><uri content-type="original_file" xlink:type="simple">https://binary.pensoft.net/fig/497460</uri></graphic></fig></tp:treatment-sec><ref-list><ref id="B16"><mixed-citation xmlns:xlink="http://www.w3.org/1999/xlink" xlink:type="simple"><person-group><name name-style="western"><surname>Gao</surname><given-names>YH</given-names></name><name name-style="western"><surname>Su</surname><given-names>YY</given-names></name><name name-style="western"><surname>Sun</surname><given-names>W</given-names></name><name name-style="western"><surname>Cai</surname><given-names>L</given-names></name></person-group> (<year>2015</year>) <article-title><italic><tp:taxon-name><tp:taxon-name-part taxon-name-part-type="genus">Diaporthe</tp:taxon-name-part></tp:taxon-name></italic> species occurring on <italic><tp:taxon-name><tp:taxon-name-part taxon-name-part-type="genus">Lithocarpus</tp:taxon-name-part> <tp:taxon-name-part taxon-name-part-type="species">glabra</tp:taxon-name-part></tp:taxon-name></italic> in China, with descriptions of five new species.</article-title><source>Fungal Biology</source><volume>115</volume>: <fpage>295</fpage>–<lpage>309</lpage>. <ext-link xlink:type="simple" ext-link-type="doi" xlink:href="10.1016/j.funbio.2014.06.006">https://doi.org/10.1016/j.funbio.2014.06.006</ext-link></mixed-citation></ref></ref-list></tp:taxon-treatment>
