# Supplementary material for: New species and records of Diaporthe from Jiangxi Province, China
Source: MycoKeys. 2021 Jan 14;77:41–64. doi: 10.3897/mycokeys.77.59999 (PMC7819952; doi:10.3897/mycokeys.77.59999)
Supplement: XML Treatment for Diaporthe bauhiniae [file mycokeys.77.59999-treatment2.xml]

<!DOCTYPE tp:taxon-treatment
  PUBLIC "-//TaxonX//DTD Taxonomic Treatment Publishing DTD v0 20100105//EN" "tax-treatment-NSO.dtd">
<tp:taxon-treatment xmlns:tp="http://www.plazi.org/taxpub"><tp:treatment-meta><kwd-group><label>Taxon classification</label><kwd><named-content xmlns:xlink="http://www.w3.org/1999/xlink" content-type="kingdom">Fungi</named-content></kwd><kwd><named-content xmlns:xlink="http://www.w3.org/1999/xlink" content-type="order">Diaporthales</named-content></kwd><kwd><named-content xmlns:xlink="http://www.w3.org/1999/xlink" content-type="family">Diaporthaceae</named-content></kwd></kwd-group><mixed-citation publication-type="journal"><person-group><name><surname>Yang</surname><given-names>Qin</given-names></name><name><surname>Jiang</surname><given-names>Ning</given-names></name><name><surname>Tian</surname><given-names>Cheng-Ming</given-names></name></person-group><article-title>New species and records of <italic><tp:taxon-name><tp:taxon-name-part taxon-name-part-type="genus" reg="Diaporthe">Diaporthe</tp:taxon-name-part></tp:taxon-name></italic> from Jiangxi Province, China</article-title><source>MycoKeys</source><day>14</day><month>1</month><year>2021</year><volume>77</volume><fpage>41</fpage><lpage>64</lpage><pub-id pub-id-type="doi">10.3897/mycokeys.77.59999</pub-id></mixed-citation></tp:treatment-meta><tp:nomenclature><tp:taxon-name><object-id xmlns:xlink="http://www.w3.org/1999/xlink" content-type="arpha" xlink:type="simple">13521E6A-F2E0-57FC-91D1-D6461FF110AC</object-id>
              <tp:taxon-name-part taxon-name-part-type="genus" reg="Diaporthe">Diaporthe</tp:taxon-name-part>
              <tp:taxon-name-part taxon-name-part-type="species" reg="bauhiniae">bauhiniae</tp:taxon-name-part>
              <object-id xmlns:xlink="http://www.w3.org/1999/xlink" content-type="mycobank" xlink:type="simple">829519</object-id>
            </tp:taxon-name><tp:taxon-authority>C.M. Tian &amp; Q. Yang</tp:taxon-authority><tp:taxon-status xmlns:xlink="http://www.w3.org/1999/xlink" xlink:type="simple">sp. nov.</tp:taxon-status><xref ref-type="fig" rid="F4">Figure 3</xref></tp:nomenclature><tp:treatment-sec sec-type="diagnosis" id="SECID0E5DFK"><title>Diagnosis.</title><p>Distinguished from the phylogenetically closely-related species <italic><tp:taxon-name><tp:taxon-name-part taxon-name-part-type="genus" reg="Diaporthe">D.</tp:taxon-name-part> <tp:taxon-name-part taxon-name-part-type="species" reg="psoraleae-pinnatae">psoraleae-pinnatae</tp:taxon-name-part></tp:taxon-name></italic> in alpha and beta conidia.</p></tp:treatment-sec><tp:treatment-sec sec-type="etymology" id="SECID0EPEFK"><title>Etymology.</title><p>Named after <italic><tp:taxon-name><tp:taxon-name-part taxon-name-part-type="genus" reg="Bauhinia">Bauhinia</tp:taxon-name-part></tp:taxon-name></italic>, the host genus where the fungus was isolated.</p></tp:treatment-sec><tp:treatment-sec sec-type="description" id="SECID0E3EFK"><title>Description.</title><p>Conidiomata pycnidial, immersed in bark, scattered, slightly erumpent through bark surface, nearly flat, discoid, with a solitary undivided locule. Ectostromatic disc grey to brown, one ostiole per disc. Locule circular, undivided, (180–)200–290(–300) μm diam. Conidiophores reduced to conidiogenous cells. Conidiogenous cells hyaline, cylindrical, unbranched, straight, tapering towards the apex. Alpha conidia hyaline, aseptate, ellipsoidal to fusiform, biguttulate to multi-guttulate, (7.5–)9–13(–14) × (1.5–)2–2.5(–3) μm. Beta conidia hyaline, aseptate, filiform, straight to sinuous, eguttulate, (25–)28.5–40(–43) × 1 µm.</p><fig id="F4" position="float" orientation="portrait"><object-id xmlns:xlink="http://www.w3.org/1999/xlink" content-type="doi" xlink:type="simple">10.3897/mycokeys.77.59999.figure3</object-id><object-id xmlns:xlink="http://www.w3.org/1999/xlink" content-type="arpha" xlink:type="simple">E3F6E835-5991-540F-A17B-9B38AA2920C8</object-id><label>Figure 3.</label><caption><p><italic><tp:taxon-name><tp:taxon-name-part taxon-name-part-type="genus" reg="Diaporthe">Diaporthe</tp:taxon-name-part> <tp:taxon-name-part taxon-name-part-type="species" reg="bauhiniae">bauhiniae</tp:taxon-name-part></tp:taxon-name></italic> on <italic><tp:taxon-name><tp:taxon-name-part taxon-name-part-type="genus" reg="Bauhinia">Bauhinia</tp:taxon-name-part> <tp:taxon-name-part taxon-name-part-type="species" reg="purpurea">purpurea</tp:taxon-name-part></tp:taxon-name></italic> (<named-content xmlns:xlink="http://www.w3.org/1999/xlink" content-type="dwc:institutional_code" xlink:type="simple">BJFC</named-content>-S1621) <bold>a</bold> habit of conidiomata in wood <bold>b</bold> transverse section of conidiomata <bold>c</bold> longitudinal section through conidiomata <bold>d</bold> the colony on <abbrev xmlns:xlink="http://www.w3.org/1999/xlink" xlink:title="potato dextrose agar" id="ABBRID0EMGFK" xlink:type="simple">PDA</abbrev><bold>e</bold> conidiogenous cells attached with alpha conidia <bold>f</bold> Alpha conidia <bold>g</bold> Beta conidia. Scale bars: 100 μm (<bold>b, c</bold>); 10 μm (<bold>e–h</bold>).</p></caption><graphic xmlns:xlink="http://www.w3.org/1999/xlink" xlink:href="mycokeys-77-041-g004.jpg" position="float" orientation="portrait" xlink:type="simple" id="oo_497463.jpg"><uri content-type="original_file" xlink:type="simple">https://binary.pensoft.net/fig/497463</uri></graphic></fig></tp:treatment-sec><tp:treatment-sec sec-type="description" id="SECID0E6GFK"><title>Culture characters.</title><p>Colony at first white, becoming wine-red in the centre with age. Aerial mycelium white, dense, fluffy, conidiomata absent.</p></tp:treatment-sec><tp:treatment-sec sec-type="material" id="SECID0EEHFK"><title>Specimens examined.</title><p>China. Jiangxi Province: Ganzhou City, on branches of <italic><tp:taxon-name><tp:taxon-name-part taxon-name-part-type="genus" reg="Bauhinia">Bauhinia</tp:taxon-name-part> <tp:taxon-name-part taxon-name-part-type="species" reg="purpurea">purpurea</tp:taxon-name-part></tp:taxon-name></italic>, <named-content xmlns:xlink="http://www.w3.org/1999/xlink" content-type="dwc:verbatimCoordinates" xlink:type="simple"><named-content content-type="geo-json" specific-use="{&#34;type&#34;:&#34;Point&#34;,&#34;coordinates&#34;:[114.945556,25.872500]}" id="NCID0EYHFK" xlink:type="simple">25°52'21"N, 114°56'44"E</named-content></named-content>, 11 May 2018, <italic>Q. Yang</italic>, <italic>Y. Liu</italic> &amp; <italic>Y.M. Liang</italic> (holotype <named-content xmlns:xlink="http://www.w3.org/1999/xlink" content-type="dwc:institutional_code" xlink:type="simple">BJFC</named-content>-S1621; ex-type living culture: <abbrev xmlns:xlink="http://www.w3.org/1999/xlink" content-type="institution" xlink:title="China Forestry Culture Collection Centre" id="ABBRID0EIIFK" xlink:type="simple">CFCC</abbrev> 53071; living culture: <abbrev xmlns:xlink="http://www.w3.org/1999/xlink" content-type="institution" xlink:title="China Forestry Culture Collection Centre" id="ABBRID0ENIFK" xlink:type="simple">CFCC</abbrev> 53072 and <abbrev xmlns:xlink="http://www.w3.org/1999/xlink" content-type="institution" xlink:title="China Forestry Culture Collection Centre" id="ABBRID0ESIFK" xlink:type="simple">CFCC</abbrev> 53073).</p></tp:treatment-sec><tp:treatment-sec sec-type="notes" id="SECID0EXIFK"><title>Notes.</title><p>Three isolates representing <italic><tp:taxon-name><tp:taxon-name-part taxon-name-part-type="genus" reg="Diaporthe">D.</tp:taxon-name-part> <tp:taxon-name-part taxon-name-part-type="species" reg="bauhiniae">bauhiniae</tp:taxon-name-part></tp:taxon-name></italic> cluster in a well-supported clade and appear most closely related to <italic><tp:taxon-name><tp:taxon-name-part taxon-name-part-type="genus" reg="Diaporthe">D.</tp:taxon-name-part> <tp:taxon-name-part taxon-name-part-type="species" reg="psoraleae-pinnatae">psoraleae-pinnatae</tp:taxon-name-part></tp:taxon-name></italic>. <italic><tp:taxon-name><tp:taxon-name-part taxon-name-part-type="genus" reg="Diaporthe">Diaporthe</tp:taxon-name-part> <tp:taxon-name-part taxon-name-part-type="species" reg="bauhiniae">bauhiniae</tp:taxon-name-part></tp:taxon-name></italic> can be distinguished from <italic><tp:taxon-name><tp:taxon-name-part taxon-name-part-type="genus" reg="Diaporthe">D.</tp:taxon-name-part> <tp:taxon-name-part taxon-name-part-type="species" reg="psoraleae-pinnatae">psoraleae-pinnatae</tp:taxon-name-part></tp:taxon-name></italic>, based on <abbrev xmlns:xlink="http://www.w3.org/1999/xlink" xlink:title="internal transcribed spacer" id="ABBRID0EJKFK" xlink:type="simple">ITS</abbrev> and <italic><abbrev xmlns:xlink="http://www.w3.org/1999/xlink" xlink:title="β-tubulin" id="ABBRID0EOKFK" xlink:type="simple">tub2</abbrev></italic> (38/458 in <abbrev xmlns:xlink="http://www.w3.org/1999/xlink" xlink:title="internal transcribed spacer" id="ABBRID0ESKFK" xlink:type="simple">ITS</abbrev> and 11/418 in <italic><abbrev xmlns:xlink="http://www.w3.org/1999/xlink" xlink:title="β-tubulin" id="ABBRID0EXKFK" xlink:type="simple">tub2</abbrev></italic>). Morphologically, <italic><tp:taxon-name><tp:taxon-name-part taxon-name-part-type="genus" reg="Diaporthe">D.</tp:taxon-name-part> <tp:taxon-name-part taxon-name-part-type="species" reg="bauhiniae">bauhiniae</tp:taxon-name-part></tp:taxon-name></italic> differs from <italic><tp:taxon-name><tp:taxon-name-part taxon-name-part-type="genus" reg="Diaporthe">D.</tp:taxon-name-part> <tp:taxon-name-part taxon-name-part-type="species" reg="psoraleae-pinnatae">psoraleae-pinnatae</tp:taxon-name-part></tp:taxon-name></italic> in having narrower alpha conidia (2–2.5 vs. 2.5–3 μm) and the beta conidia of <italic><tp:taxon-name><tp:taxon-name-part taxon-name-part-type="genus" reg="Diaporthe">D.</tp:taxon-name-part> <tp:taxon-name-part taxon-name-part-type="species" reg="psoraleae-pinnatae">psoraleae-pinnatae</tp:taxon-name-part></tp:taxon-name></italic> were not observed (<xref ref-type="bibr" rid="B4">Crous et al. 2013</xref>).</p></tp:treatment-sec><ref-list><ref id="B4"><mixed-citation xmlns:xlink="http://www.w3.org/1999/xlink" xlink:type="simple"><person-group><name name-style="western"><surname>Crous</surname><given-names>PW</given-names></name><name name-style="western"><surname>Wingfield</surname><given-names>MJ</given-names></name><name name-style="western"><surname>Guarro</surname><given-names>J</given-names></name><name name-style="western"><surname>Cheewangkoon</surname><given-names>R</given-names></name><name name-style="western"><surname>van der Bank</surname><given-names>M</given-names></name><name name-style="western"><surname>Swart</surname><given-names>WJ</given-names></name><name name-style="western"><surname>Stchigel</surname><given-names>AM</given-names></name><name name-style="western"><surname>Cano-Lira</surname><given-names>JF</given-names></name><name name-style="western"><surname>Roux</surname><given-names>J</given-names></name><name name-style="western"><surname>Madrid</surname><given-names>H</given-names></name><name name-style="western"><surname>Damm</surname><given-names>U</given-names></name><name name-style="western"><surname>Wood</surname><given-names>AR</given-names></name><name name-style="western"><surname>Shuttleworth</surname><given-names>LA</given-names></name><name name-style="western"><surname>Hodges</surname><given-names>CS</given-names></name><name name-style="western"><surname>Munster</surname><given-names>M</given-names></name><name name-style="western"><surname>de Jesús Yáñez-Morales</surname><given-names>M</given-names></name><name name-style="western"><surname>Zúñiga-Estrada</surname><given-names>L</given-names></name><name name-style="western"><surname>Cruywagen</surname><given-names>EM</given-names></name><name name-style="western"><surname>De Hoog</surname><given-names>GS</given-names></name><name name-style="western"><surname>Silvera</surname><given-names>C</given-names></name><name name-style="western"><surname>Najafzadeh</surname><given-names>J</given-names></name><name name-style="western"><surname>Davison</surname><given-names>EM</given-names></name><name name-style="western"><surname>Davison</surname><given-names>PJN</given-names></name><name name-style="western"><surname>Barrett</surname><given-names>MD</given-names></name><name name-style="western"><surname>Barrett</surname><given-names>RL</given-names></name><name name-style="western"><surname>Manamgoda</surname><given-names>DS</given-names></name><name name-style="western"><surname>Minnis</surname><given-names>AM</given-names></name><name name-style="western"><surname>Kleczewski</surname><given-names>NM</given-names></name><name name-style="western"><surname>Flory</surname><given-names>SL</given-names></name><name name-style="western"><surname>Castlebury</surname><given-names>LA</given-names></name><name name-style="western"><surname>Clay</surname><given-names>K</given-names></name><name name-style="western"><surname>Hyde</surname><given-names>KD</given-names></name><name name-style="western"><surname>Maússe-Sitoe</surname><given-names>SND</given-names></name><name name-style="western"><surname>Shuaifei</surname><given-names>C</given-names></name><name name-style="western"><surname>Lechat</surname><given-names>C</given-names></name><name name-style="western"><surname>Hairaud</surname><given-names>M</given-names></name><name name-style="western"><surname>Lesage-Meessen</surname><given-names>L</given-names></name><name name-style="western"><surname>Pawłowska</surname><given-names>J</given-names></name><name name-style="western"><surname>Wilk</surname><given-names>M</given-names></name><name name-style="western"><surname>Śliwińska-Wyrzychowska</surname><given-names>A</given-names></name><name name-style="western"><surname>Mętrak</surname><given-names>M</given-names></name><name name-style="western"><surname>Wrzosek</surname><given-names>M</given-names></name><name name-style="western"><surname>Pavlic-Zupanc</surname><given-names>D</given-names></name><name name-style="western"><surname>Maleme</surname><given-names>HM</given-names></name><name name-style="western"><surname>Slippers</surname><given-names>B</given-names></name><name name-style="western"><surname>Mac Cormack</surname><given-names>WP</given-names></name><name name-style="western"><surname>Archuby</surname><given-names>DI</given-names></name><name name-style="western"><surname>Grünwald</surname><given-names>NJ</given-names></name><name name-style="western"><surname>Tellería</surname><given-names>MT</given-names></name><name name-style="western"><surname>Dueñas</surname><given-names>M</given-names></name><name name-style="western"><surname>Martín</surname><given-names>MP</given-names></name><name name-style="western"><surname>Marincowitz</surname><given-names>S</given-names></name><name name-style="western"><surname>de Beer</surname><given-names>ZW</given-names></name><name name-style="western"><surname>Perez</surname><given-names>CA</given-names></name><name name-style="western"><surname>Gené</surname><given-names>J</given-names></name><name name-style="western"><surname>Marin-Felix</surname><given-names>Y</given-names></name><name name-style="western"><surname>Groenewald</surname><given-names>JZ</given-names></name></person-group> (<year>2013</year>) <article-title>Fungal Planet description sheets: 154–213.</article-title><source>Persoonia</source><volume>31</volume>: <fpage>188</fpage>–<lpage>296</lpage>. <ext-link xlink:type="simple" ext-link-type="doi" xlink:href="10.3767/003158513X675925">https://doi.org/10.3767/003158513X675925</ext-link></mixed-citation></ref></ref-list></tp:taxon-treatment>
