# Supplementary material for: New species and records of Diaporthe from Jiangxi Province, China
Source: MycoKeys. 2021 Jan 14;77:41–64. doi: 10.3897/mycokeys.77.59999 (PMC7819952; doi:10.3897/mycokeys.77.59999)
Supplement: XML Treatment for Diaporthe schimae [file mycokeys.77.59999-treatment6.xml]

<!DOCTYPE tp:taxon-treatment
  PUBLIC "-//TaxonX//DTD Taxonomic Treatment Publishing DTD v0 20100105//EN" "tax-treatment-NSO.dtd">
<tp:taxon-treatment xmlns:tp="http://www.plazi.org/taxpub"><tp:treatment-meta><kwd-group><label>Taxon classification</label><kwd><named-content xmlns:xlink="http://www.w3.org/1999/xlink" content-type="kingdom">Fungi</named-content></kwd><kwd><named-content xmlns:xlink="http://www.w3.org/1999/xlink" content-type="order">Diaporthales</named-content></kwd><kwd><named-content xmlns:xlink="http://www.w3.org/1999/xlink" content-type="family">Diaporthaceae</named-content></kwd></kwd-group><mixed-citation publication-type="journal"><person-group><name><surname>Yang</surname><given-names>Qin</given-names></name><name><surname>Jiang</surname><given-names>Ning</given-names></name><name><surname>Tian</surname><given-names>Cheng-Ming</given-names></name></person-group><article-title>New species and records of <italic><tp:taxon-name><tp:taxon-name-part taxon-name-part-type="genus" reg="Diaporthe">Diaporthe</tp:taxon-name-part></tp:taxon-name></italic> from Jiangxi Province, China</article-title><source>MycoKeys</source><day>14</day><month>1</month><year>2021</year><volume>77</volume><fpage>41</fpage><lpage>64</lpage><pub-id pub-id-type="doi">10.3897/mycokeys.77.59999</pub-id></mixed-citation></tp:treatment-meta><tp:nomenclature><tp:taxon-name><object-id xmlns:xlink="http://www.w3.org/1999/xlink" content-type="arpha" xlink:type="simple">B56097C9-3E21-5805-B9F2-80D8060CA4A3</object-id>
              <tp:taxon-name-part taxon-name-part-type="genus" reg="Diaporthe">Diaporthe</tp:taxon-name-part>
              <tp:taxon-name-part taxon-name-part-type="species" reg="schimae">schimae</tp:taxon-name-part>
              <object-id xmlns:xlink="http://www.w3.org/1999/xlink" content-type="mycobank" xlink:type="simple">829526</object-id>
            </tp:taxon-name><tp:taxon-authority>C.M. Tian &amp; Q. Yang</tp:taxon-authority><tp:taxon-status xmlns:xlink="http://www.w3.org/1999/xlink" xlink:type="simple">sp. nov.</tp:taxon-status><xref ref-type="fig" rid="F8">Figure 7</xref></tp:nomenclature><tp:treatment-sec sec-type="diagnosis" id="SECID0E6FGK"><title>Diagnosis.</title><p>Distinguished from the phylogenetically closely-related species <italic><tp:taxon-name><tp:taxon-name-part taxon-name-part-type="genus" reg="Diaporthe">D.</tp:taxon-name-part> <tp:taxon-name-part taxon-name-part-type="species" reg="sennae">sennae</tp:taxon-name-part></tp:taxon-name></italic> in having larger alpha conidia and longer beta conidia.</p></tp:treatment-sec><tp:treatment-sec sec-type="etymology" id="SECID0EQGGK"><title>Etymology.</title><p>Named after the host genus <italic><tp:taxon-name><tp:taxon-name-part taxon-name-part-type="genus" reg="Schima">Schima</tp:taxon-name-part></tp:taxon-name></italic> on which the fungus was isolated.</p></tp:treatment-sec><tp:treatment-sec sec-type="description" id="SECID0E4GGK"><title>Description.</title><p>Leaf spots subcircular to irregular, pale brown, with dark brown at margin. Pycnidia solitary, scattered on the leaf surface. Pycnidial conidiomata in culture, globose, (150–)173–357(–373) µm in its widest diam., erumpent, single or clustered in groups of 3–5 pycnidia, coated with hyphae, cream to yellowish translucent conidial droplets exuded from ostioles. Conidiophores reduced to conidiogenous cells. Conidiogenous cells hyaline, unbranched, septate, straight, slightly tapering towards the apex. Alpha conidia scarce, hyaline, aseptate, ellipsoidal to spindle-shaped, four small guttulate, (7.5–)8–8.5(–9) × 2.5–3 μm. Beta conidia abundant, hyaline, aseptate, filiform, straight to sinuous at one end, eguttulate, (25–)27.5–38.5(–40.5) × 1–1.5 µm.</p><fig id="F8" position="float" orientation="portrait"><object-id xmlns:xlink="http://www.w3.org/1999/xlink" content-type="doi" xlink:type="simple">10.3897/mycokeys.77.59999.figure7</object-id><object-id xmlns:xlink="http://www.w3.org/1999/xlink" content-type="arpha" xlink:type="simple">B1E84E7B-238E-571B-AF57-70E614183130</object-id><label>Figure 7.</label><caption><p><italic><tp:taxon-name><tp:taxon-name-part taxon-name-part-type="genus" reg="Diaporthe">Diaporthe</tp:taxon-name-part> <tp:taxon-name-part taxon-name-part-type="species" reg="schimae">schimae</tp:taxon-name-part></tp:taxon-name></italic> on <italic><tp:taxon-name><tp:taxon-name-part taxon-name-part-type="genus" reg="Schima">Schima</tp:taxon-name-part> <tp:taxon-name-part taxon-name-part-type="species" reg="superba">superba</tp:taxon-name-part></tp:taxon-name></italic> (<named-content xmlns:xlink="http://www.w3.org/1999/xlink" content-type="dwc:institutional_code" xlink:type="simple">BJFC</named-content>-S1661) <bold>a</bold> symptoms on leaves of host plant <bold>b</bold> the colony on <abbrev xmlns:xlink="http://www.w3.org/1999/xlink" xlink:title="potato dextrose agar" id="ABBRID0EJIGK" xlink:type="simple">PDA</abbrev><bold>c</bold> conidiomata on <abbrev xmlns:xlink="http://www.w3.org/1999/xlink" xlink:title="potato dextrose agar" id="ABBRID0EPIGK" xlink:type="simple">PDA</abbrev><bold>d</bold> conidiophores cells attached with beta conidia <bold>e</bold> Alpha conidia. Scale bars: 10 μm (<bold>d, e</bold>).</p></caption><graphic xmlns:xlink="http://www.w3.org/1999/xlink" xlink:href="mycokeys-77-041-g008.jpg" position="float" orientation="portrait" xlink:type="simple" id="oo_497467.jpg"><uri content-type="original_file" xlink:type="simple">https://binary.pensoft.net/fig/497467</uri></graphic></fig></tp:treatment-sec><tp:treatment-sec sec-type="description" id="SECID0E5IGK"><title>Culture characters.</title><p>Colony entirely white, with fluffy aerial mycelium, concentric zonation, margin fimbricate, reverse slightly yellowish.</p></tp:treatment-sec><tp:treatment-sec sec-type="material" id="SECID0EDJGK"><title>Specimens examined.</title><p>China. Jiangxi Province: Ganzhou City, Fengshan Forest Park, on leaves of <italic><tp:taxon-name><tp:taxon-name-part taxon-name-part-type="genus" reg="Schima">Schima</tp:taxon-name-part> <tp:taxon-name-part taxon-name-part-type="species" reg="superba">superba</tp:taxon-name-part></tp:taxon-name></italic>, <named-content xmlns:xlink="http://www.w3.org/1999/xlink" content-type="dwc:verbatimCoordinates" xlink:type="simple"><named-content content-type="geo-json" specific-use="{&#34;type&#34;:&#34;Point&#34;,&#34;coordinates&#34;:[114.994444,25.739444]}" id="NCID0EXJGK" xlink:type="simple">25°44'22"N, 114°59'40"E</named-content></named-content>, 15 May 2018, <italic>Q. Yang</italic>, <italic>Y. Liu</italic> &amp; <italic>Y.M. Liang</italic> (holotype <named-content xmlns:xlink="http://www.w3.org/1999/xlink" content-type="dwc:institutional_code" xlink:type="simple">BJFC</named-content>-S1661; ex-type culture: <abbrev xmlns:xlink="http://www.w3.org/1999/xlink" content-type="institution" xlink:title="China Forestry Culture Collection Centre" id="ABBRID0EHKGK" xlink:type="simple">CFCC</abbrev> 53103); <named-content xmlns:xlink="http://www.w3.org/1999/xlink" content-type="dwc:verbatimCoordinates" xlink:type="simple"><named-content content-type="geo-json" specific-use="{&#34;type&#34;:&#34;Point&#34;,&#34;coordinates&#34;:[115.576667,24.680833]}" id="NCID0EPKGK" xlink:type="simple">24°40'51"N, 115°34'36"E</named-content></named-content>, 15 May 2018, <italic>Q. Yang</italic>, <italic>Y. Liu</italic> &amp; <italic>Y.M. Liang</italic> (<named-content xmlns:xlink="http://www.w3.org/1999/xlink" content-type="dwc:institutional_code" xlink:type="simple">BJFC</named-content>-S1662; living culture: <abbrev xmlns:xlink="http://www.w3.org/1999/xlink" content-type="institution" xlink:title="China Forestry Culture Collection Centre" id="ABBRID0E6KGK" xlink:type="simple">CFCC</abbrev> 53104); <named-content xmlns:xlink="http://www.w3.org/1999/xlink" content-type="dwc:verbatimCoordinates" xlink:type="simple"><named-content content-type="geo-json" specific-use="{&#34;type&#34;:&#34;Point&#34;,&#34;coordinates&#34;:[115.581667,24.681111]}" id="NCID0EHLGK" xlink:type="simple">24°40'52"N, 115°34'54"E</named-content></named-content>, 15 May 2018, <italic>Q. Yang</italic>, <italic>Y. Liu</italic> &amp; <italic>Y.M. Liang</italic> (<named-content xmlns:xlink="http://www.w3.org/1999/xlink" content-type="dwc:institutional_code" xlink:type="simple">BJFC</named-content>-S1663; living culture: <abbrev xmlns:xlink="http://www.w3.org/1999/xlink" content-type="institution" xlink:title="China Forestry Culture Collection Centre" id="ABBRID0EXLGK" xlink:type="simple">CFCC</abbrev> 53105).</p></tp:treatment-sec><tp:treatment-sec sec-type="notes" id="SECID0E3LGK"><title>Notes.</title><p><italic><tp:taxon-name><tp:taxon-name-part taxon-name-part-type="genus" reg="Diaporthe">Diaporthe</tp:taxon-name-part> <tp:taxon-name-part taxon-name-part-type="species" reg="schimae">schimae</tp:taxon-name-part></tp:taxon-name></italic> occurs in an independent clade (Fig. <xref ref-type="fig" rid="F1">1</xref>) and was revealed to be phylogenetically distinct from <italic><tp:taxon-name><tp:taxon-name-part taxon-name-part-type="genus" reg="Diaporthe">D.</tp:taxon-name-part> <tp:taxon-name-part taxon-name-part-type="species" reg="sennae">sennae</tp:taxon-name-part></tp:taxon-name></italic>. <italic><tp:taxon-name><tp:taxon-name-part taxon-name-part-type="genus" reg="Diaporhe">Diaporhe</tp:taxon-name-part> <tp:taxon-name-part taxon-name-part-type="species" reg="schimae">schimae</tp:taxon-name-part></tp:taxon-name></italic> can be distinguished with <italic><tp:taxon-name><tp:taxon-name-part taxon-name-part-type="genus" reg="Diaporthe">D.</tp:taxon-name-part> <tp:taxon-name-part taxon-name-part-type="species" reg="sennae">sennae</tp:taxon-name-part></tp:taxon-name></italic> by 41 nucleotides in concatenated alignment, in which three were distinct in the <abbrev xmlns:xlink="http://www.w3.org/1999/xlink" xlink:title="internal transcribed spacer" id="ABBRID0ESNGK" xlink:type="simple">ITS</abbrev> region, 20 in the <italic><abbrev xmlns:xlink="http://www.w3.org/1999/xlink" xlink:title="partial translation elongation factor-1α" id="ABBRID0EXNGK" xlink:type="simple">tef1</abbrev>-α</italic> region and 18 in the <italic><abbrev xmlns:xlink="http://www.w3.org/1999/xlink" xlink:title="β-tubulin" id="ABBRID0E4NGK" xlink:type="simple">tub2</abbrev></italic> region. <italic><tp:taxon-name><tp:taxon-name-part taxon-name-part-type="genus" reg="Diaporthe">Diaporthe</tp:taxon-name-part> <tp:taxon-name-part taxon-name-part-type="species" reg="schimae">schimae</tp:taxon-name-part></tp:taxon-name></italic> differs morphologically from <italic><tp:taxon-name><tp:taxon-name-part taxon-name-part-type="genus" reg="Diaporthe">D.</tp:taxon-name-part> <tp:taxon-name-part taxon-name-part-type="species" reg="sennae">sennae</tp:taxon-name-part></tp:taxon-name></italic> in having larger alpha conidia and longer beta conidia (8–8.5 × 2.5–3 vs. 5.5–6.3 × 1.5–1.7 µm in alpha conidia; 27.5–38.5 vs. 18.4–20 µm in beta conidia) (<xref ref-type="bibr" rid="B54">Yang et al. 2017a</xref>).</p></tp:treatment-sec><tp:treatment-sec><!--Section generated to contain objects referenced in tp:taxon-treatment.--><fig id="F1" position="float" orientation="portrait"><object-id xmlns:xlink="http://www.w3.org/1999/xlink" content-type="doi" xlink:type="simple">10.3897/mycokeys.77.59999.figure1</object-id><object-id xmlns:xlink="http://www.w3.org/1999/xlink" content-type="arpha" xlink:type="simple">3BD327BB-DE45-5565-B923-CC5DDA9E7E26</object-id><label>Figure 1.</label><caption><p>Phylogram of <italic><tp:taxon-name><tp:taxon-name-part taxon-name-part-type="genus" reg="Diaporthe">Diaporthe</tp:taxon-name-part></tp:taxon-name></italic> from a Maximum Likelihood analysis based on combined <abbrev xmlns:xlink="http://www.w3.org/1999/xlink" xlink:title="internal transcribed spacer" id="ABBRID0E3YEK" xlink:type="simple">ITS</abbrev>, <italic><abbrev xmlns:xlink="http://www.w3.org/1999/xlink" xlink:title="calmodulin" id="ABBRID0EBZEK" xlink:type="simple">cal</abbrev></italic>, <italic><abbrev xmlns:xlink="http://www.w3.org/1999/xlink" xlink:title="histone H3" id="ABBRID0EGZEK" xlink:type="simple">his3</abbrev></italic>, <italic><abbrev xmlns:xlink="http://www.w3.org/1999/xlink" xlink:title="partial translation elongation factor-1α" id="ABBRID0ELZEK" xlink:type="simple">tef1</abbrev></italic> and <italic><abbrev xmlns:xlink="http://www.w3.org/1999/xlink" xlink:title="β-tubulin" id="ABBRID0EQZEK" xlink:type="simple">tub2</abbrev></italic>. Values above the branches indicate Maximum Likelihood bootstrap (left, <abbrev xmlns:xlink="http://www.w3.org/1999/xlink" xlink:title="Maximum Likelihood" id="ABBRID0EUZEK" xlink:type="simple">ML</abbrev> BP ≥ 50%) and Bayesian probabilities (right, <abbrev xmlns:xlink="http://www.w3.org/1999/xlink" xlink:title="Bayesian Inference" id="ABBRID0EYZEK" xlink:type="simple">BI</abbrev> PP ≥ 0.90). The tree is rooted with <italic><tp:taxon-name><tp:taxon-name-part taxon-name-part-type="genus" reg="Diaporthella">Diaporthella</tp:taxon-name-part> <tp:taxon-name-part taxon-name-part-type="species" reg="corylina">corylina</tp:taxon-name-part></tp:taxon-name></italic>. Strains in current study are in blue font and the ex-type cultures are in bold font.</p></caption><graphic xmlns:xlink="http://www.w3.org/1999/xlink" xlink:href="mycokeys-77-041-g001.jpg" position="float" orientation="portrait" xlink:type="simple" id="oo_497460.jpg"><uri content-type="original_file" xlink:type="simple">https://binary.pensoft.net/fig/497460</uri></graphic></fig></tp:treatment-sec><ref-list><ref id="B54"><mixed-citation xmlns:xlink="http://www.w3.org/1999/xlink" xlink:type="simple"><person-group><name name-style="western"><surname>Yang</surname><given-names>Q</given-names></name><name name-style="western"><surname>Fan</surname><given-names>XL</given-names></name><name name-style="western"><surname>Du</surname><given-names>Z</given-names></name><name name-style="western"><surname>Tian</surname><given-names>CM</given-names></name></person-group> (<year>2017a</year>) <article-title><italic><tp:taxon-name><tp:taxon-name-part taxon-name-part-type="genus">Diaporthe</tp:taxon-name-part></tp:taxon-name></italic> species occurring on <italic><tp:taxon-name><tp:taxon-name-part taxon-name-part-type="genus">Senna</tp:taxon-name-part> <tp:taxon-name-part taxon-name-part-type="species">bicapsularis</tp:taxon-name-part></tp:taxon-name></italic> in southern China, with descriptions of two new species.</article-title><source>Phytotaxa</source><volume>302</volume>: <fpage>145</fpage>–<lpage>155</lpage>. <ext-link xlink:type="simple" ext-link-type="doi" xlink:href="10.11646/phytotaxa.302.2.4">https://doi.org/10.11646/phytotaxa.302.2.4</ext-link></mixed-citation></ref></ref-list></tp:taxon-treatment>
