# Supplementary material for: New species and records of Diaporthe from Jiangxi Province, China
Source: MycoKeys. 2021 Jan 14;77:41–64. doi: 10.3897/mycokeys.77.59999 (PMC7819952; doi:10.3897/mycokeys.77.59999)
Supplement: XML Treatment for Diaporthe xunwuensis [file mycokeys.77.59999-treatment8.xml]

<!DOCTYPE tp:taxon-treatment
  PUBLIC "-//TaxonX//DTD Taxonomic Treatment Publishing DTD v0 20100105//EN" "tax-treatment-NSO.dtd">
<tp:taxon-treatment xmlns:tp="http://www.plazi.org/taxpub"><tp:treatment-meta><kwd-group><label>Taxon classification</label><kwd><named-content xmlns:xlink="http://www.w3.org/1999/xlink" content-type="kingdom">Fungi</named-content></kwd><kwd><named-content xmlns:xlink="http://www.w3.org/1999/xlink" content-type="order">Diaporthales</named-content></kwd><kwd><named-content xmlns:xlink="http://www.w3.org/1999/xlink" content-type="family">Diaporthaceae</named-content></kwd></kwd-group><mixed-citation publication-type="journal"><person-group><name><surname>Yang</surname><given-names>Qin</given-names></name><name><surname>Jiang</surname><given-names>Ning</given-names></name><name><surname>Tian</surname><given-names>Cheng-Ming</given-names></name></person-group><article-title>New species and records of <italic><tp:taxon-name><tp:taxon-name-part taxon-name-part-type="genus" reg="Diaporthe">Diaporthe</tp:taxon-name-part></tp:taxon-name></italic> from Jiangxi Province, China</article-title><source>MycoKeys</source><day>14</day><month>1</month><year>2021</year><volume>77</volume><fpage>41</fpage><lpage>64</lpage><pub-id pub-id-type="doi">10.3897/mycokeys.77.59999</pub-id></mixed-citation></tp:treatment-meta><tp:nomenclature><tp:taxon-name><object-id xmlns:xlink="http://www.w3.org/1999/xlink" content-type="arpha" xlink:type="simple">6EF44D7F-DB53-53B3-99E0-B6C9247F20A0</object-id>
              <tp:taxon-name-part taxon-name-part-type="genus" reg="Diaporthe">Diaporthe</tp:taxon-name-part>
              <tp:taxon-name-part taxon-name-part-type="species" reg="xunwuensis">xunwuensis</tp:taxon-name-part>
              <object-id xmlns:xlink="http://www.w3.org/1999/xlink" content-type="mycobank" xlink:type="simple">829521</object-id>
            </tp:taxon-name><tp:taxon-authority>C.M. Tian &amp; Q. Yang</tp:taxon-authority><tp:taxon-status xmlns:xlink="http://www.w3.org/1999/xlink" xlink:type="simple">sp. nov.</tp:taxon-status><xref ref-type="fig" rid="F10">Figure 9</xref></tp:nomenclature><tp:treatment-sec sec-type="diagnosis" id="SECID0E23GK"><title>Diagnosis.</title><p>Distinguished from the phylogenetically closely-related species <italic><tp:taxon-name><tp:taxon-name-part taxon-name-part-type="genus" reg="Diaporthe">D.</tp:taxon-name-part> <tp:taxon-name-part taxon-name-part-type="species" reg="oraccinii">oraccinii</tp:taxon-name-part></tp:taxon-name></italic> in having longer conidiophores and larger alpha conidia.</p></tp:treatment-sec><tp:treatment-sec sec-type="etymology" id="SECID0EM4GK"><title>Etymology.</title><p>Named after the county (Xunwu) where the species was first collected.</p></tp:treatment-sec><tp:treatment-sec sec-type="description" id="SECID0ER4GK"><title>Description.</title><p>On <abbrev xmlns:xlink="http://www.w3.org/1999/xlink" xlink:title="potato dextrose agar" id="ABBRID0EX4GK" xlink:type="simple">PDA</abbrev>: Conidiomata pycnidial, globose, solitary or aggregated, deeply embedded in the medium, erumpent, dark brown to black. Hyaline conidial drops exuding from ostioles. Conidiophores (18.5–)21.5–30(–32.5) × 1–1.5(–2) μm, cylindrical, hyaline, phiailidic, unbranched, straight to sinuous. Alpha conidia (6.5–)7–8.5 × 2–3 μm, aseptate, hyaline, ellipsoidal to fusiform, rounded at one end, slightly apex at the other end, usually with 2-guttulate. Beta conidia not observed.</p><fig id="F10" position="float" orientation="portrait"><object-id xmlns:xlink="http://www.w3.org/1999/xlink" content-type="doi" xlink:type="simple">10.3897/mycokeys.77.59999.figure9</object-id><object-id xmlns:xlink="http://www.w3.org/1999/xlink" content-type="arpha" xlink:type="simple">E6E6E114-F864-549D-B0D9-A3755568C6EC</object-id><label>Figure 9.</label><caption><p><italic><tp:taxon-name><tp:taxon-name-part taxon-name-part-type="genus" reg="Diaporthe">Diaporthe</tp:taxon-name-part> <tp:taxon-name-part taxon-name-part-type="species" reg="xunwuensis">xunwuensis</tp:taxon-name-part></tp:taxon-name></italic> on unknown host (<named-content xmlns:xlink="http://www.w3.org/1999/xlink" content-type="dwc:institutional_code" xlink:type="simple">BJFC</named-content>-S1679) <bold>a</bold> the colony on <abbrev xmlns:xlink="http://www.w3.org/1999/xlink" xlink:title="potato dextrose agar" id="ABBRID0EV5GK" xlink:type="simple">PDA</abbrev> and conidiomata <bold>b</bold> alpha conidia <bold>c</bold> conidiogenous cells attached with alpha conidia. Scale bars: 10 μm (<bold>a–c</bold>).</p></caption><graphic xmlns:xlink="http://www.w3.org/1999/xlink" xlink:href="mycokeys-77-041-g010.jpg" position="float" orientation="portrait" xlink:type="simple" id="oo_497469.jpg"><uri content-type="original_file" xlink:type="simple">https://binary.pensoft.net/fig/497469</uri></graphic></fig></tp:treatment-sec><tp:treatment-sec sec-type="description" id="SECID0EE6GK"><title>Culture characters.</title><p>Colony at first white, becoming dark brown in the centre with age. Aerial mycelium white, dense, fluffy, with black conidial drops exuding from the ostioles.</p></tp:treatment-sec><tp:treatment-sec sec-type="material" id="SECID0EJ6GK"><title>Specimens examined.</title><p>China. Jiangxi Province: Ganzhou City, unknown dead wood, <named-content xmlns:xlink="http://www.w3.org/1999/xlink" content-type="dwc:verbatimCoordinates" xlink:type="simple"><named-content content-type="geo-json" specific-use="{&#34;type&#34;:&#34;Point&#34;,&#34;coordinates&#34;:[115.011389,25.754722]}" id="NCID0ES6GK" xlink:type="simple">25°45'17"N, 115°00'41"E</named-content></named-content>, 23 Jul 2018, <italic>Q. Yang</italic>, <italic>Y. Liu</italic>, <italic>Y.M. Liang</italic> &amp; <italic>C.M. Tian</italic> (holotype <named-content xmlns:xlink="http://www.w3.org/1999/xlink" content-type="dwc:institutional_code" xlink:type="simple">BJFC</named-content>-C003; ex-type culture: <abbrev xmlns:xlink="http://www.w3.org/1999/xlink" content-type="institution" xlink:title="China Forestry Culture Collection Centre" id="ABBRID0EEAHK" xlink:type="simple">CFCC</abbrev> 53085; living culture: <abbrev xmlns:xlink="http://www.w3.org/1999/xlink" content-type="institution" xlink:title="China Forestry Culture Collection Centre" id="ABBRID0EJAHK" xlink:type="simple">CFCC</abbrev> 53086).</p></tp:treatment-sec><tp:treatment-sec sec-type="notes" id="SECID0EOAHK"><title>Notes.</title><p>Two isolates representing <italic><tp:taxon-name><tp:taxon-name-part taxon-name-part-type="genus" reg="Diaporthe">D.</tp:taxon-name-part> <tp:taxon-name-part taxon-name-part-type="species" reg="xunwuensis">xunwuensis</tp:taxon-name-part></tp:taxon-name></italic> clustered in a well-supported clade and appear most closely related to <italic><tp:taxon-name><tp:taxon-name-part taxon-name-part-type="genus" reg="Diaporthe">D.</tp:taxon-name-part> <tp:taxon-name-part taxon-name-part-type="species" reg="oraccinii">oraccinii</tp:taxon-name-part></tp:taxon-name></italic>. <italic><tp:taxon-name><tp:taxon-name-part taxon-name-part-type="genus" reg="Diaporthe">Diaporthe</tp:taxon-name-part> <tp:taxon-name-part taxon-name-part-type="species" reg="xunwuensis">xunwuensis</tp:taxon-name-part></tp:taxon-name></italic> can be distinguished from <italic><tp:taxon-name><tp:taxon-name-part taxon-name-part-type="genus" reg="Diaporthe">D.</tp:taxon-name-part> <tp:taxon-name-part taxon-name-part-type="species" reg="oraccinii">oraccinii</tp:taxon-name-part></tp:taxon-name></italic>, based on <abbrev xmlns:xlink="http://www.w3.org/1999/xlink" xlink:title="internal transcribed spacer" id="ABBRID0EACHK" xlink:type="simple">ITS</abbrev>, <italic><abbrev xmlns:xlink="http://www.w3.org/1999/xlink" xlink:title="histone H3" id="ABBRID0EFCHK" xlink:type="simple">his3</abbrev></italic> and <italic><abbrev xmlns:xlink="http://www.w3.org/1999/xlink" xlink:title="partial translation elongation factor-1α" id="ABBRID0EKCHK" xlink:type="simple">tef1</abbrev>-α</italic> loci (5/471 in <abbrev xmlns:xlink="http://www.w3.org/1999/xlink" xlink:title="internal transcribed spacer" id="ABBRID0EPCHK" xlink:type="simple">ITS</abbrev>, 5/432 in <italic><abbrev xmlns:xlink="http://www.w3.org/1999/xlink" xlink:title="histone H3" id="ABBRID0EUCHK" xlink:type="simple">his3</abbrev></italic> and 5/325 in <italic><abbrev xmlns:xlink="http://www.w3.org/1999/xlink" xlink:title="partial translation elongation factor-1α" id="ABBRID0EZCHK" xlink:type="simple">tef1</abbrev>-α</italic>). Morphologically, <italic><tp:taxon-name><tp:taxon-name-part taxon-name-part-type="genus" reg="Diaporthe">D.</tp:taxon-name-part> <tp:taxon-name-part taxon-name-part-type="species" reg="xunwuensis">xunwuensis</tp:taxon-name-part></tp:taxon-name></italic> differs from <italic><tp:taxon-name><tp:taxon-name-part taxon-name-part-type="genus" reg="Diaporthe">D.</tp:taxon-name-part> <tp:taxon-name-part taxon-name-part-type="species" reg="oraccinii">oraccinii</tp:taxon-name-part></tp:taxon-name></italic> in having longer conidiopores (21.5–30 vs. 10.5–22.5 μm) and larger alpha conidia (7–8.5 × 2–3 vs. 5.5–7.5 × 0.5–2 μm) (<xref ref-type="bibr" rid="B14">Gao et al. 2016</xref>).</p></tp:treatment-sec><ref-list><ref id="B14"><mixed-citation xmlns:xlink="http://www.w3.org/1999/xlink" xlink:type="simple"><person-group><name name-style="western"><surname>Gao</surname><given-names>YH</given-names></name><name name-style="western"><surname>Liu</surname><given-names>F</given-names></name><name name-style="western"><surname>Cai</surname><given-names>L</given-names></name></person-group> (<year>2016</year>) <article-title>Unravelling <italic><tp:taxon-name><tp:taxon-name-part taxon-name-part-type="genus">Diaporthe</tp:taxon-name-part></tp:taxon-name></italic> species associated with <italic><tp:taxon-name><tp:taxon-name-part taxon-name-part-type="genus">Camellia</tp:taxon-name-part></tp:taxon-name></italic>.</article-title><source>Systematics and Biodiversity</source><volume>14</volume>: <fpage>102</fpage>–<lpage>117</lpage>. <ext-link xlink:type="simple" ext-link-type="doi" xlink:href="10.1080/14772000.2015.1101027">https://doi.org/10.1080/14772000.2015.1101027</ext-link></mixed-citation></ref></ref-list></tp:taxon-treatment>
